# Supplementary material for: Brain localization and morphological changes in NREM parasomnias. A systematic review study
Source: Sleep Breath. 2025 Oct 15;29(6):319. doi: 10.1007/s11325-025-03492-z (PMC12528200; doi:10.1007/s11325-025-03492-z)
Supplement: Supplementary file 2 — Supplementary Material 2 [file 11325_2025_3492_MOESM2_ESM.xlsx]

## Sheet: Sheet1
Article	Selection (4)	Comparability (2)	Outcome (3)	Total (9)	Quality
Carpentier, N. et al., 2020	4	2	2	8	High
Castelnovo A. et al, 2016	3	2	2	7	High
Dang-Vu, T. T. et al, 2015	4	2	2	8	High
Desjardins M. et al., 2017	3	2	2	7	High
Desjardins M. et al., 2018	3	2	2	7	High
Dubessy, A. L. ET AL., 2017	3	2	2	7	High
Ertaş, Fİ et al., 2021	3	2	2	7	High
Flamand M. et al., 2018	4	2	2	8	High
Heidbreder A. et al. 2017	3	2	2	7	High
Januszko, P.et al., 2016	3	2	2	7	High
Mangiaruga, A. et al 2022	3	2	2	7	High
Merli, E. ET AL., 2019	3	2	2	7	High
Miletínová, E. ET AL 2023	3	2	2	7	High
Pani, S. M. et al., 2021	3	2	2	7	High
Rossi, J. et al 2023	3	2	2	7	High
Sarilar, A. C. et al 2021	3	2	2	7	High
Cataldi J. et al 2022	3	2	2	7	High
Cataldi J. et al 2024	3	2	2	7	High
